# Supplementary material for: Assessing real-time Zika risk in the United States
Source: BMC Infect Dis. 2017 May 4;17:284. doi: 10.1186/s12879-017-2394-9 (PMC5415743; doi:10.1186/s12879-017-2394-9)
Supplement: Supplementary file 2 — Supplemental Data: Raw historic arbovirus Texas county importation data. (XLS 9 kb) [file 12879_2017_2394_MOESM2_ESM.xls]

Geography	2002_Imported	2003_Imported	2004_Imported	2005_Imported	2006_Imported	2007_Imported	2008_Imported	2009_Imported	2010_Imported	2011_Imported	2012_Imported	20152016_Imported
Anderson County, Texas												0
Andrews County, Texas												0
Angelina County, Texas												0
Aransas County, Texas												0
Archer County, Texas												0
Armstrong County, Texas												0
Atascosa County, Texas											1	0
Austin County, Texas												0
Bailey County, Texas												0
Bandera County, Texas												0
Bastrop County, Texas												1
Baylor County, Texas												0
Bee County, Texas												0
Bell County, Texas											1	1
Bexar County, Texas	1			1	1	1				3		5
Blanco County, Texas												0
Borden County, Texas												0
Bosque County, Texas												1
Bowie County, Texas												0
Brazoria County, Texas												0
Brazos County, Texas							2		1		1	0
Brewster County, Texas												0
Briscoe County, Texas												0
Brooks County, Texas												0
Brown County, Texas												0
Burleson County, Texas												0
Burnet County, Texas												0
Caldwell County, Texas												0
Calhoun County, Texas												0
Callahan County, Texas												0
Cameron County, Texas			1	19	1							1
Camp County, Texas												0
Carson County, Texas												0
Cass County, Texas												0
Castro County, Texas												0
Chambers County, Texas												0
Cherokee County, Texas												0
Childress County, Texas												0
Clay County, Texas												0
Cochran County, Texas												0
Coke County, Texas												0
Coleman County, Texas												0
Collin County, Texas					1	1	1	2	2		1	4
Collingsworth County, Texas												0
Colorado County, Texas												0
Comal County, Texas									1			0
Comanche County, Texas												0
Concho County, Texas												0
Cooke County, Texas				1								0
Coryell County, Texas												0
Cottle County, Texas												0
Crane County, Texas												0
Crockett County, Texas												0
Crosby County, Texas												0
Culberson County, Texas												0
Dallam County, Texas												0
Dallas County, Texas	4		1		1	4	1	2			2	16
Dawson County, Texas												0
Deaf Smith County, Texas												0
Delta County, Texas												0
Denton County, Texas				1	1	2			1			4
DeWitt County, Texas												0
Dickens County, Texas												0
Dimmit County, Texas												0
Donley County, Texas												0
Duval County, Texas												0
Eastland County, Texas												0
Ector County, Texas												0
Edwards County, Texas												0
Ellis County, Texas												0
El Paso County, Texas											1	4
Erath County, Texas												0
Falls County, Texas												0
Fannin County, Texas												0
Fayette County, Texas												0
Fisher County, Texas												0
Floyd County, Texas												0
Foard County, Texas												0
Fort Bend County, Texas						1	2	1	1	1		4
Franklin County, Texas												1
Freestone County, Texas												0
Frio County, Texas												0
Gaines County, Texas												0
Galveston County, Texas						2						1
Garza County, Texas												0
Gillespie County, Texas											1	0
Glasscock County, Texas												0
Goliad County, Texas												0
Gonzales County, Texas												0
Gray County, Texas												0
Grayson County, Texas												1
Gregg County, Texas												0
Grimes County, Texas												0
Guadalupe County, Texas												0
Hale County, Texas												0
Hall County, Texas												0
Hamilton County, Texas												0
Hansford County, Texas												0
Hardeman County, Texas												0
Hardin County, Texas												0
Harris County, Texas				1		7	4	2	4		5	24
Harrison County, Texas					1							0
Hartley County, Texas												0
Haskell County, Texas												0
Hays County, Texas								1				1
Hemphill County, Texas												0
Henderson County, Texas												1
Hidalgo County, Texas			1	1		1			1			1
Hill County, Texas												0
Hockley County, Texas												0
Hood County, Texas									1			0
Hopkins County, Texas												0
Houston County, Texas												0
Howard County, Texas												0
Hudspeth County, Texas												0
Hunt County, Texas												1
Hutchinson County, Texas												0
Irion County, Texas												0
Jack County, Texas												0
Jackson County, Texas												0
Jasper County, Texas												0
Jeff Davis County, Texas												0
Jefferson County, Texas				1		2						0
Jim Hogg County, Texas												0
Jim Wells County, Texas												0
Johnson County, Texas						1						0
Jones County, Texas												0
Karnes County, Texas												0
Kaufman County, Texas												0
Kendall County, Texas												0
Kenedy County, Texas												0
Kent County, Texas												0
Kerr County, Texas								1				0
Kimble County, Texas												0
King County, Texas												0
Kinney County, Texas												0
Kleberg County, Texas												0
Knox County, Texas												0
Lamar County, Texas												0
Lamb County, Texas												0
Lampasas County, Texas												0
La Salle County, Texas												0
Lavaca County, Texas												0
Lee County, Texas												0
Leon County, Texas												0
Liberty County, Texas												0
Limestone County, Texas												0
Lipscomb County, Texas												0
Live Oak County, Texas												0
Llano County, Texas												0
Loving County, Texas												0
Lubbock County, Texas	1											0
Lynn County, Texas												0
McCulloch County, Texas												0
McLennan County, Texas	1						1				1	0
McMullen County, Texas												0
Madison County, Texas												0
Marion County, Texas												0
Martin County, Texas												0
Mason County, Texas												0
Matagorda County, Texas												0
Maverick County, Texas												0
Medina County, Texas												0
Menard County, Texas												0
Midland County, Texas									1			0
Milam County, Texas												0
Mills County, Texas												0
Mitchell County, Texas												0
Montague County, Texas												0
Montgomery County, Texas						1		1	1			0
Moore County, Texas												0
Morris County, Texas												0
Motley County, Texas												0
Nacogdoches County, Texas												0
Navarro County, Texas												0
Newton County, Texas												0
Nolan County, Texas												0
Nueces County, Texas							1					0
Ochiltree County, Texas												0
Oldham County, Texas												0
Orange County, Texas												0
Palo Pinto County, Texas												0
Panola County, Texas												0
Parker County, Texas												0
Parmer County, Texas												0
Pecos County, Texas												0
Polk County, Texas												0
Potter County, Texas												0
Presidio County, Texas												0
Rains County, Texas												0
Randall County, Texas												1
Reagan County, Texas												0
Real County, Texas												0
Red River County, Texas												0
Reeves County, Texas												0
Refugio County, Texas												0
Roberts County, Texas												0
Robertson County, Texas												0
Rockwall County, Texas												0
Runnels County, Texas												0
Rusk County, Texas												0
Sabine County, Texas												0
San Augustine County, Texas												0
San Jacinto County, Texas												0
San Patricio County, Texas												0
San Saba County, Texas												0
Schleicher County, Texas												0
Scurry County, Texas												0
Shackelford County, Texas												0
Shelby County, Texas												0
Sherman County, Texas												0
Smith County, Texas												0
Somervell County, Texas												0
Starr County, Texas				1		1						0
Stephens County, Texas												0
Sterling County, Texas												0
Stonewall County, Texas												0
Sutton County, Texas												0
Swisher County, Texas												0
Tarrant County, Texas	2	1					3		2	1		5
Taylor County, Texas												0
Terrell County, Texas												0
Terry County, Texas												0
Throckmorton County, Texas												0
Titus County, Texas												0
Tom Green County, Texas												0
Travis County, Texas					2	6	6	2	1	2	2	11
Trinity County, Texas												0
Tyler County, Texas												0
Upshur County, Texas												0
Upton County, Texas												0
Uvalde County, Texas												0
Val Verde County, Texas												0
Van Zandt County, Texas												0
Victoria County, Texas												0
Walker County, Texas												1
Waller County, Texas												0
Ward County, Texas												0
Washington County, Texas												0
Webb County, Texas						1						0
Wharton County, Texas												0
Wheeler County, Texas												0
Wichita County, Texas								1	1			0
Wilbarger County, Texas												0
Willacy County, Texas												0
Williamson County, Texas						1		1	1			1
Wilson County, Texas												0
Winkler County, Texas												0
Wise County, Texas												1
Wood County, Texas												0
Yoakum County, Texas												0
Young County, Texas												0
Zapata County, Texas												0
Zavala County, Texas												0
