# Supplementary material for: Assessing real-time Zika risk in the United States
Source: BMC Infect Dis. 2017 May 4;17:284. doi: 10.1186/s12879-017-2394-9 (PMC5415743; doi:10.1186/s12879-017-2394-9)
Supplement: Supplementary file 3 — Supplemental Data: Texas county importation predictor raw data. (XLS 81 kb) [file 12879_2017_2394_MOESM3_ESM.xls]

GEO_id	GEO_id2	Geography	SEX_AND_AGE_Total_population_Male	SEX_AND_AGE_Total_population_Male_Percentage	SEX_AND_AGE_Total_population_Female	SEX_AND_AGE_Total_population_Female_Percentage	EMPLOYMENT_STATUS_Population_16_years_and_over_In_labor_force_Civilian_labor_force_Employed	EMPLOYMENT_STATUS_Population_16_years_and_over_In_labor_force_Civilian_labor_force_Employed_Percentage	EMPLOYMENT_STATUS_Population_16_years_and_over_In_labor_force_Civilian_labor_force_Unemployed	EMPLOYMENT_STATUS_Population_16_years_and_over_In_labor_force_Civilian_labor_force_Unemployed_Percentage	COMMUTING_TO_WORK_Workers_16_years_and_over_Car_truck_or_van_drove_alone	COMMUTING_TO_WORK_Workers_16_years_and_over_Car_truck_or_van_drove_alone_Percentage	COMMUTING_TO_WORK_Workers_16_years_and_over_Car_truck_or_van_carpooled	COMMUTING_TO_WORK_Workers_16_years_and_over_Car_truck_or_van_carpooled_Percentage	COMMUTING_TO_WORK_Workers_16_years_and_over_Public_transportation_excluding_taxicab	COMMUTING_TO_WORK_Workers_16_years_and_over_Public_transportation_excluding_taxicab_Percentage	COMMUTING_TO_WORK_Workers_16_years_and_over_Walked	COMMUTING_TO_WORK_Workers_16_years_and_over_Walked_Percentage	COMMUTING_TO_WORK_Workers_16_years_and_over_Other_means	COMMUTING_TO_WORK_Workers_16_years_and_over_Other_means_Percentage	COMMUTING_TO_WORK_Mean_travel_time_to_work_minutes	HEALTH_INSURANCE_COVERAGE_Civilian_noninstitutionalized_population_With_health_insurance_coverage	HEALTH_INSURANCE_COVERAGE_Civilian_noninstitutionalized_population_With_health_insurance_coverage_Percentage	HEALTH_INSURANCE_COVERAGE_Civilian_noninstitutionalized_population_No_health_insurance_coverage	HEALTH_INSURANCE_COVERAGE_Civilian_noninstitutionalized_population_No_health_insurance_coverage_Percentage	PERCENTAGE_OF_FAMILIES_AND_PEOPLE_WHOSE_INCOME_IN_THE_PAST_12_MONTHS_IS_BELOW_THE_POVERTY_LEVEL_All_families	PERCENTAGE_OF_FAMILIES_AND_PEOPLE_WHOSE_INCOME_IN_THE_PAST_12_MONTHS_IS_BELOW_THE_POVERTY_LEVEL_All_people	EDUCATIONAL_ATTAINMENT_Population_25_years_and_over_Less_than_9th_grade	EDUCATIONAL_ATTAINMENT_Population_25_years_and_over_Less_than_9th_grade_Percentage	EDUCATIONAL_ATTAINMENT_9th_to_12th_grade_no_diploma	EDUCATIONAL_ATTAINMENT_9th_to_12th_grade_no_diploma_Percentage	EDUCATIONAL_ATTAINMENT_High_school_graduate_includes equivalency	EDUCATIONAL_ATTAINMENT_High_school_graduate_includes equivalency_Percentage	EDUCATIONAL_ATTAINMENT_Population_Some_college_no_degree	EDUCATIONAL_ATTAINMENT_Population_Some_college_no_degree_Percentage	EDUCATIONAL_ATTAINMENT_Associates_degree'	EDUCATIONAL_ATTAINMENT_Associates_degree_Percentage	Estimate; EDUCATIONAL ATTAINMENT - Population 25 years and over - Bachelor's degree	Percent; EDUCATIONAL ATTAINMENT - Population 25 years and over - Bachelor's degree	Estimate; EDUCATIONAL ATTAINMENT - Population 25 years and over - Graduate or professional degree	Percent; EDUCATIONAL ATTAINMENT - Population 25 years and over - Graduate or professional degree	Population_Estimate_as_of_July_1_2013	annual.mean.temp	mean.diurnal.range	isothermality	temp.seasonality	maxtemp.warm.month	mintemp.cold.month	temp.annual.range
0500000US48001	48001	Anderson County, Texas	34875	60	23387	40	19921	41	1574	3	16658	85	2051	10	102	1	261	1	155	1	22	36905	79	10001	13	16	20	2818	7	5917	14	16184	39	9523	23	2561	6	3186	8	1329	3	57938	189	128	38	7068	352	20	332
0500000US48003	48003	Andrews County, Texas	7801	50	7753	50	7048	62	439	4	5492	80	1045	15	39	1	4	0	105	2	23	11184	72	4300	27	10	13	1464	16	1011	11	2842	30	2333	25	410	4	976	10	356	4	16799	171	160	43	7513	345	-20	365
0500000US48005	48005	Angelina County, Texas	42643	49	44399	51	35765	54	3314	5	28308	82	4315	13	97	0	424	1	744	2	19	68097	81	16468	11	13	19	5195	9	6968	13	17377	31	13991	25	3909	7	5587	10	2773	5	87441	188	131	40	6879	344	23	321
0500000US48007	48007	Aransas County, Texas	11547	49	12080	51	9106	47	715	4	7023	80	1032	12	0	0	181	2	129	2	22	18777	81	4461	10	15	20	1085	6	1340	8	5520	32	4742	27	902	5	2506	14	1271	7	24356	216	92	35	5716	329	74	255
0500000US48009	48009	Archer County, Texas	4441	50	4412	50	4164	59	145	2	3559	86	347	8	0	0	13	0	20	1	21	7229	83	1524	15	7	11	313	5	506	8	2153	35	1505	25	389	6	923	15	296	5	8681	177	143	37	8298	363	-19	382
0500000US48011	48011	Armstrong County, Texas	860	49	913	52	848	59	35	2	646	77	95	11	0	0	21	3	10	1	26	1463	86	237	12	7	11	43	3	98	8	293	23	413	33	100	8	237	19	73	6	1949	142	158	39	8376	336	-59	396
0500000US48013	48013	Atascosa County, Texas	22576	49	23138	51	18453	54	1799	5	14213	79	2703	15	0	0	333	2	86	1	30	35297	78	10007	11	13	16	3717	13	3837	13	10036	35	5673	20	1364	5	2628	9	1401	5	47093	211	135	42	6449	361	41	320
0500000US48015	48015	Austin County, Texas	14246	50	14327	50	12939	58	1185	5	10581	83	1144	9	16	0	263	2	151	1	28	23069	81	5292	17	7	10	1529	8	1301	7	6625	35	4533	24	1437	8	2537	13	986	5	28847	200	126	40	6620	354	38	315
0500000US48017	48017	Bailey County, Texas	3708	52	3413	48	3252	63	286	6	2638	83	257	8	0	0	127	4	33	1	19	4350	62	2669	30	7	13	877	21	547	13	1215	30	769	19	252	6	299	7	159	4	7114	140	171	44	7867	330	-57	387
0500000US48019	48019	Bandera County, Texas	9980	49	10553	51	8520	50	606	4	6880	83	719	9	27	0	198	2	40	1	39	16026	79	4337	16	8	15	764	5	1319	9	4683	30	4120	26	1300	8	2320	15	1092	7	20601	189	134	41	6606	340	19	321
0500000US48021	48021	Bastrop County, Texas	38114	51	36616	49	32720	57	3386	6	25511	79	4410	14	155	1	520	2	542	2	34	55769	77	16758	17	12	17	4950	10	4769	10	15980	32	12265	25	3625	7	5631	11	2453	5	75825	198	126	39	6810	354	31	323
0500000US48023	48023	Baylor County, Texas	1759	48	1919	52	1458	48	33	1	1325	91	92	6	0	0	5	0	0	0	14	2869	80	739	17	10	15	74	3	380	14	875	32	615	22	164	6	494	18	177	6	3614	173	147	37	8468	362	-28	390
0500000US48025	48025	Bee County, Texas	19440	60	12841	40	10161	39	1005	4	7742	78	1406	14	10	0	279	3	225	2	25	19447	79	5093	8	18	22	2693	12	3654	17	6783	31	5315	25	1488	7	1149	5	641	3	32799	215	123	41	6041	355	58	297
0500000US48027	48027	Bell County, Texas	157292	50	158852	50	120538	51	12668	5	116698	83	14536	10	300	0	3664	3	2141	2	19	244715	84	46338	9	12	15	8637	5	11022	6	55365	30	52812	28	18891	10	26660	14	13918	7	326843	191	125	37	7316	354	18	336
0500000US48029	48029	Bexar County, Texas	861032	49	892206	51	782973	59	70146	5	623831	79	88650	11	22264	3	15552	2	11039	1	24	1372121	80	343187	11	14	18	93234	9	96629	9	271810	25	262624	24	79152	7	182721	17	104164	10	1817610	203	125	40	6553	352	43	309
0500000US48031	48031	Blanco County, Texas	5354	51	5208	49	4784	55	458	5	3470	74	670	14	0	0	85	2	85	2	27	8203	79	2233	12	6	9	552	7	442	6	2346	31	1930	25	340	4	1435	19	616	8	10723	187	134	40	6854	345	16	329
0500000US48033	48033	Borden County, Texas	326	50	323	50	283	62	10	2	220	80	10	4	0	0	0	0	2	1	25	589	91	60	4	2	1	7	2	26	6	151	36	73	17	28	7	99	24	36	9	637	171	149	40	7707	346	-18	364
0500000US48035	48035	Bosque County, Texas	8966	50	9128	50	7176	49	776	5	5694	81	791	11	16	0	190	3	90	1	29	13944	79	3733	14	10	15	1013	8	1301	10	4386	34	3400	27	751	6	1368	11	611	5	17855	184	137	38	7603	356	-0	357
0500000US48037	48037	Bowie County, Texas	46932	51	45919	50	37470	51	3901	5	30681	84	4202	11	179	1	352	1	617	2	17	71372	81	16716	12	16	20	2731	4	5502	9	21575	35	16801	27	3770	6	7387	12	4397	7	93487	173	130	37	7699	340	-6	346
0500000US48039	48039	Brazoria County, Texas	162326	51	157167	49	147349	61	10156	4	123937	85	13090	9	374	0	1256	1	2580	2	29	249169	81	59369	12	8	11	12676	6	17516	9	52089	25	49877	24	16520	8	36165	18	20259	10	330242	205	103	37	6062	332	58	274
0500000US48041	48041	Brazos County, Texas	100056	51	97586	49	93151	58	8264	5	68990	76	10764	12	2702	3	3745	4	2417	3	18	162663	84	31281	9	16	30	6717	7	7902	8	20416	21	19682	20	5025	5	20393	21	17439	18	203164	199	123	38	6811	355	40	316
0500000US48043	48043	Brewster County, Texas	4531	49	4713	51	4564	61	229	3	3285	73	535	12	1	0	211	5	157	4	13	7056	77	2083	14	5	12	481	8	496	8	1332	21	1498	23	296	5	1262	20	1052	16	9286	182	164	47	6603	341	-0	342
0500000US48045	48045	Briscoe County, Texas	834	52	781	48	705	54	33	3	487	71	92	13	0	0	31	5	1	0	19	1133	70	482	18	15	19	149	13	127	11	307	27	290	25	66	6	148	13	55	5	1537	147	157	39	8371	340	-55	395
0500000US48047	48047	Brooks County, Texas	3882	54	3343	46	2327	42	315	6	1890	83	209	9	12	1	86	4	1	0	18	5160	73	1897	15	33	38	1026	23	613	14	1374	31	877	20	86	2	296	7	185	4	7237	225	125	43	5679	361	74	287
0500000US48049	48049	Brown County, Texas	18809	50	19133	50	15112	50	638	2	12819	86	1541	10	25	0	206	1	174	1	18	29553	80	7197	11	14	18	1659	7	2137	8	10159	40	6045	24	1356	5	2909	11	1167	5	37749	179	142	39	7542	350	-5	355
0500000US48051	48051	Burleson County, Texas	8648	50	8553	50	7057	52	643	5	5678	84	842	12	8	0	41	1	45	1	28	14074	83	2886	10	12	15	1003	9	1630	14	4482	38	2854	24	465	4	962	8	406	3	17169	200	122	38	6804	356	41	315
0500000US48053	48053	Burnet County, Texas	21415	50	21815	51	18497	53	1223	4	14126	77	2055	11	43	0	116	1	149	1	27	34221	80	8523	9	11	16	2187	7	2592	9	9566	32	7664	25	1592	5	4554	15	2081	7	43823	185	133	39	7144	347	10	337
0500000US48055	48055	Caldwell County, Texas	19360	50	19105	50	15463	52	1441	5	11321	74	2942	19	41	0	205	1	189	1	31	27697	76	8636	13	13	19	2247	9	2834	12	9107	38	4859	20	1349	6	2771	12	1025	4	39232	199	129	39	6774	356	33	323
0500000US48057	48057	Calhoun County, Texas	10873	51	10630	49	8897	54	1044	6	6573	76	1539	18	136	2	94	1	94	1	22	17304	81	3997	14	15	18	1600	11	1552	11	4654	33	3230	23	800	6	1401	10	798	6	21806	214	93	35	5882	331	70	260
0500000US48059	48059	Callahan County, Texas	6574	49	6961	51	5490	51	384	4	4298	79	814	15	6	0	140	3	10	0	23	10173	76	3256	21	11	15	363	4	949	10	3290	35	2867	30	569	6	1036	11	353	4	13525	177	136	38	7630	347	-5	352
0500000US48061	48061	Cameron County, Texas	198056	48	212654	52	141863	49	16917	6	112020	81	17246	12	979	1	2663	2	3077	2	20	268654	66	139224	16	30	35	52805	23	32380	14	56535	24	43779	19	13005	6	25528	11	10531	5	417276	229	96	40	4947	338	99	238
0500000US48063	48063	Camp County, Texas	6099	49	6316	51	4884	51	607	6	3929	83	561	12	30	1	44	1	54	1	20	9310	76	2948	16	16	22	1102	14	834	10	2561	31	1887	23	525	6	786	10	453	6	12413	177	133	38	7655	347	-4	351
0500000US48065	48065	Carson County, Texas	3049	50	3109	51	3008	63	67	1	2586	86	239	8	4	0	30	1	38	1	20	5167	85	924	14	4	7	157	4	368	9	1285	30	1169	28	335	8	653	16	255	6	6010	141	155	39	8364	334	-57	391
0500000US48067	48067	Cass County, Texas	14525	48	15819	52	11629	48	1519	6	9773	85	994	9	22	0	164	1	197	2	27	23719	80	6059	15	16	21	1100	5	2222	11	8732	41	5105	24	1288	6	1942	9	807	4	30331	177	128	37	7535	341	1	340
0500000US48069	48069	Castro County, Texas	4092	51	3954	49	3386	58	219	4	2404	75	524	16	53	2	48	2	55	2	15	5407	68	2543	26	19	24	934	19	598	12	1675	35	867	18	127	3	494	10	123	3	8030	135	165	42	8037	325	-63	388
0500000US48071	48071	Chambers County, Texas	17913	50	17657	50	15469	58	1258	5	13287	88	1239	8	0	0	142	1	232	2	32	29448	83	5867	9	6	10	1534	7	1883	8	6918	30	6664	29	1672	7	2857	13	1238	5	36812	204	101	36	6261	332	57	274
0500000US48073	48073	Cherokee County, Texas	25859	51	25006	49	19617	50	1554	4	16307	85	1937	10	12	0	331	2	264	1	24	37034	76	11599	16	20	25	3272	10	4378	13	11179	34	6943	21	2151	7	3644	11	1304	4	50878	187	126	38	7094	347	19	328
0500000US48075	48075	Childress County, Texas	4150	59	2907	41	2825	49	180	3	2282	82	354	13	0	0	22	1	13	1	13	4796	86	795	12	14	16	173	4	383	8	2095	44	994	21	268	6	530	11	367	8	7095	165	151	38	8533	360	-34	394
0500000US48077	48077	Clay County, Texas	5325	50	5326	50	5009	58	292	3	4114	83	526	11	12	0	69	1	39	1	25	8948	85	1579	11	5	10	337	5	528	7	2851	38	2012	27	435	6	926	12	445	6	10473	174	140	36	8350	360	-21	381
0500000US48079	48079	Cochran County, Texas	1538	50	1530	50	1107	48	174	8	789	75	194	18	4	0	40	4	11	1	17	2025	68	968	23	14	15	436	23	201	11	593	32	321	17	95	5	170	9	63	3	3016	143	171	44	7767	328	-56	384
0500000US48081	48081	Coke County, Texas	1625	50	1646	50	1448	53	87	3	1130	81	124	9	0	0	13	1	19	1	22	2336	75	766	22	8	11	157	7	192	8	844	35	562	23	235	10	291	12	129	5	3210	175	151	41	7710	348	-18	367
0500000US48083	48083	Coleman County, Texas	4314	49	4430	51	3264	47	211	3	2746	85	284	9	3	0	26	1	28	1	23	6145	71	2483	13	18	28	353	6	704	12	2378	40	1409	24	222	4	707	12	188	3	8543	180	144	40	7487	350	-6	356
0500000US48085	48085	Collin County, Texas	398954	49	412354	51	415734	68	25049	4	333682	81	29519	7	4447	1	3243	1	6709	2	28	687678	85	120666	10	6	8	16000	3	18313	4	81632	16	109891	21	38425	7	170657	33	86431	17	854778	177	124	35	7968	349	-4	353
0500000US48087	48087	Collingsworth County, Texas	1464	48	1597	52	1314	57	60	3	963	75	179	14	5	0	67	5	27	2	19	2360	79	623	12	17	20	274	13	160	8	591	29	521	25	131	6	293	14	98	5	3099	158	153	38	8563	355	-43	398
0500000US48089	48089	Colorado County, Texas	10206	49	10570	51	9021	55	508	3	7335	83	938	11	22	0	166	2	81	1	24	15975	78	4447	17	13	17	1258	9	1296	9	5687	40	2855	20	851	6	1821	13	604	4	20752	200	126	40	6485	351	39	313
0500000US48091	48091	Comal County, Texas	55076	49	57007	51	51981	58	3568	4	40678	79	5447	11	68	0	482	1	811	2	30	93077	84	17869	12	7	10	4252	6	3964	5	19047	25	18369	24	6161	8	17615	23	8198	11	118480	195	126	39	6703	348	30	317
0500000US48093	48093	Comanche County, Texas	6827	49	7002	51	4899	45	401	4	4096	84	453	9	0	0	101	2	26	1	22	9755	72	3891	28	18	26	857	9	1416	15	3022	32	1949	21	424	5	1175	12	610	7	13623	178	137	38	7618	349	-6	355
0500000US48095	48095	Concho County, Texas	2741	67	1329	33	1237	35	77	2	848	69	276	22	0	0	63	5	0	0	25	1950	69	866	26	18	17	589	18	367	11	1345	41	600	18	64	2	234	7	124	4	4043	183	153	42	7298	354	-4	358
0500000US48097	48097	Cooke County, Texas	19044	50	19440	51	17728	59	1767	6	13142	77	2836	17	34	0	260	2	170	1	24	29318	78	8523	18	12	15	1582	6	2547	10	7884	31	6360	25	2110	8	3549	14	1402	6	38467	174	129	35	8081	351	-10	362
0500000US48099	48099	Coryell County, Texas	37399	49	38567	51	23074	40	2512	4	22692	75	3448	11	38	0	2858	9	545	2	20	53570	87	7802	6	11	13	1819	4	3906	9	14494	32	14056	31	4544	10	4596	10	2316	5	76192	186	130	37	7363	352	10	342
0500000US48101	48101	Cottle County, Texas	679	44	867	56	721	54	26	2	515	75	71	10	0	0	72	11	19	3	17	1088	71	445	30	10	15	170	15	99	9	343	30	297	26	40	4	140	12	42	4	1452	165	151	38	8522	359	-35	394
0500000US48103	48103	Crane County, Texas	2323	52	2161	48	1743	52	194	6	1351	79	281	16	0	0	26	2	45	3	25	3489	80	894	12	15	14	529	19	331	12	793	29	603	22	135	5	246	9	130	5	4773	184	163	43	7625	358	-14	372
0500000US48105	48105	Crockett County, Texas	1962	51	1878	49	1810	60	149	5	1436	81	221	12	0	0	46	3	38	2	17	2993	80	757	8	12	17	427	16	501	19	666	26	554	21	164	6	140	5	149	6	3807	181	151	42	7310	345	-9	354
0500000US48107	48107	Crosby County, Texas	2928	48	3128	52	2506	55	286	6	1907	77	286	12	15	1	69	3	73	3	20	4430	75	1511	9	21	27	622	16	560	15	1196	31	773	20	189	5	398	10	136	4	5991	157	152	40	7999	340	-35	374
0500000US48109	48109	Culberson County, Texas	1142	49	1203	51	1000	55	135	7	799	80	96	10	1	0	47	5	37	4	11	1692	73	628	14	24	25	306	20	141	9	560	37	199	13	48	3	179	12	69	5	2277	165	166	46	7096	339	-18	357
0500000US48111	48111	Dallam County, Texas	3555	52	3299	48	3375	68	170	3	2401	72	409	12	0	0	101	3	258	8	14	5092	75	1710	18	16	18	623	15	495	12	1312	33	942	23	244	6	309	8	112	3	7057	127	165	41	8372	327	-71	398
0500000US48113	48113	Dallas County, Texas	1193408	50	1219073	51	1136764	62	113082	6	885266	79	122764	11	30339	3	16867	2	19356	2	26	1726712	72	663481	17	16	19	174289	12	168050	11	348439	23	306187	20	83909	6	278670	18	153405	10	2480331	185	122	35	7894	354	6	348
0500000US48115	48115	Dawson County, Texas	7966	58	5805	42	4659	43	488	5	3726	81	570	12	0	0	49	1	144	3	14	8724	75	2920	20	18	22	1516	17	1299	15	2909	33	2004	22	370	4	638	7	199	2	13810	164	159	42	7796	344	-31	375
0500000US48117	48117	Deaf Smith County, Texas	9558	50	9749	51	7982	59	366	3	6026	77	1418	18	14	0	93	1	56	1	15	13637	71	5469	18	15	19	2094	19	1294	12	3526	32	2012	18	448	4	1222	11	516	5	19177	134	164	42	8061	325	-63	388
0500000US48119	48119	Delta County, Texas	2555	49	2682	51	1928	46	263	6	1560	82	210	11	0	0	38	2	10	1	28	4231	82	917	12	11	18	199	6	331	9	1326	37	1034	29	151	4	465	13	121	3	5238	172	128	35	8018	346	-12	358
0500000US48121	48121	Denton County, Texas	338598	49	349259	51	362095	69	26488	5	284692	81	33750	10	2994	1	4600	1	3954	1	27	575523	84	107865	10	6	9	15603	4	19861	5	81879	19	104994	24	34417	8	120764	28	53744	13	728799	178	127	35	8057	351	-7	358
0500000US48123	48123	DeWitt County, Texas	10691	53	9578	47	8100	50	485	3	6530	83	655	8	2	0	158	2	97	1	24	14820	80	3681	18	10	14	1501	10	1849	13	5511	38	3019	21	785	5	1188	8	607	4	20503	208	127	41	6239	354	47	307
0500000US48125	48125	Dickens County, Texas	1310	55	1072	45	893	45	80	4	665	76	58	7	0	0	74	9	19	2	16	1682	81	407	16	13	19	156	9	246	14	570	32	482	27	81	5	172	10	68	4	2291	162	153	39	8206	349	-35	385
0500000US48127	48127	Dimmit County, Texas	4889	48	5381	52	3882	51	625	8	3095	81	323	8	42	1	94	3	73	2	16	7300	72	2857	12	22	27	1498	24	863	14	1596	26	1436	23	183	3	363	6	203	3	10897	219	135	42	6543	372	52	319
0500000US48129	48129	Donley County, Texas	1770	49	1850	51	1499	50	61	2	1155	76	181	12	0	0	42	3	15	1	20	2863	81	693	14	12	17	157	7	183	8	826	34	637	26	212	9	237	10	167	7	3522	149	155	39	8463	346	-52	398
0500000US48131	48131	Duval County, Texas	6151	52	5589	48	4626	50	583	6	3340	74	709	16	0	0	267	6	53	1	23	7807	70	3284	25	17	20	1040	14	1521	20	2523	34	1541	20	403	5	384	5	128	2	11640	218	134	43	6058	362	55	306
0500000US48133	48133	Eastland County, Texas	9090	49	9375	51	7325	49	310	2	5812	81	856	12	7	0	184	3	34	1	21	13873	76	4320	15	16	19	955	8	1281	10	4423	36	2948	24	821	7	1535	12	457	4	18245	174	139	38	7817	348	-13	362
0500000US48135	48135	Ector County, Texas	70373	50	71169	50	65574	63	4333	4	51660	80	9635	15	405	1	672	1	494	1	20	101825	73	38281	22	13	16	11087	13	11749	14	24145	29	21327	25	4640	6	8148	10	3203	4	149378	175	158	42	7584	347	-19	366
0500000US48137	48137	Edwards County, Texas	1025	50	1045	51	942	54	93	5	681	72	37	4	0	0	59	6	79	8	23	1637	80	418	7	11	18	346	24	112	8	336	23	246	17	75	5	254	17	102	7	1884	185	144	42	6757	341	6	334
0500000US48139	48139	Ellis County, Texas	75061	49	76959	51	71863	63	6347	6	57725	82	8697	12	312	0	507	1	404	1	29	122618	81	28240	12	9	12	6499	7	9068	10	28490	30	24596	26	6772	7	13693	14	5942	6	155976	186	127	36	7716	356	6	350
0500000US48141	48141	El Paso County, Texas	396192	49	416823	51	316765	53	31169	5	257656	79	36924	11	5979	2	7358	2	9242	3	23	566299	72	222875	14	20	23	77137	16	47475	10	114772	24	108161	23	32526	7	67106	14	32064	7	827718	169	171	45	7619	354	-19	373
0500000US48143	48143	Erath County, Texas	19031	49	19713	51	18851	60	1204	4	15178	83	1679	9	78	0	479	3	163	1	18	29055	76	9198	18	13	22	1879	9	2131	10	6100	27	5489	25	1222	6	3848	17	1566	7	39658	177	135	38	7595	349	-2	351
0500000US48145	48145	Falls County, Texas	8276	47	9443	53	6405	45	565	4	4882	78	878	14	62	1	89	1	133	2	27	12578	79	3360	13	15	21	1215	10	1881	16	4615	38	2586	21	487	4	876	7	418	4	17493	194	127	37	7207	357	22	336
0500000US48147	48147	Fannin County, Texas	17790	53	16029	47	13627	50	1181	4	10777	82	1491	11	9	0	199	2	146	1	28	25076	80	6160	13	13	17	1435	6	2703	12	8665	37	5726	24	1501	6	2342	10	1180	5	33659	170	126	35	8019	343	-13	356
0500000US48149	48149	Fayette County, Texas	12148	49	12514	51	11751	59	323	2	9196	79	1430	12	18	0	218	2	196	2	23	20451	85	3747	14	8	12	1630	9	1887	11	6486	37	3732	21	1017	6	2248	13	721	4	24821	200	126	39	6617	354	38	317
0500000US48151	48151	Fisher County, Texas	1936	49	1988	51	1759	56	105	3	1321	76	288	17	0	0	71	4	28	2	21	3157	82	712	10	13	17	254	10	260	10	940	35	612	23	202	8	273	10	133	5	3856	176	147	40	7846	354	-14	368
0500000US48153	48153	Floyd County, Texas	3106	49	3265	51	2856	60	154	3	2378	84	256	9	0	0	66	2	21	1	18	5161	82	1102	7	16	20	622	15	407	10	1272	31	890	22	173	4	527	13	168	4	6230	148	152	39	8170	334	-48	383
0500000US48155	48155	Foard County, Texas	557	49	576	51	422	47	79	9	383	91	26	6	0	0	4	1	0	0	13	842	77	255	11	11	15	38	5	148	18	231	27	225	27	20	2	126	15	59	7	1277	169	150	37	8611	363	-33	396
0500000US48157	48157	Fort Bend County, Texas	299234	49	309705	51	290579	64	17367	4	234832	82	28875	10	4567	2	1768	1	3315	1	31	499710	83	103779	11	7	8	21397	6	22612	6	70299	18	84621	22	24975	7	103896	27	54226	14	652365	202	114	39	6290	340	49	292
0500000US48159	48159	Franklin County, Texas	5378	51	5233	49	4577	55	243	3	3778	85	350	8	0	0	109	3	34	1	22	8403	80	2048	9	11	14	475	7	719	10	2350	32	1761	24	469	7	856	12	619	9	10660	173	134	37	7831	346	-10	357
0500000US48161	48161	Freestone County, Texas	10368	53	9289	47	7999	51	451	3	6397	83	995	13	55	1	57	1	67	1	24	14140	78	4034	16	14	16	724	5	2185	16	4722	34	3453	25	1015	7	1185	9	424	3	19646	190	131	38	7153	356	18	338
0500000US48163	48163	Frio County, Texas	10297	59	7225	41	6353	46	519	4	4835	77	1074	17	26	0	165	3	148	2	17	10985	74	3876	7	20	24	2062	19	1876	17	3786	35	2098	19	385	4	558	5	150	1	18065	211	138	42	6455	363	41	321
0500000US48165	48165	Gaines County, Texas	9154	51	8865	49	7390	59	458	4	5391	75	1266	18	0	0	193	3	201	3	17	11390	64	6522	34	15	17	2722	27	1343	13	2669	27	1432	14	641	6	926	9	259	3	18921	163	164	44	7612	343	-30	372
0500000US48167	48167	Galveston County, Texas	146880	50	149789	51	138501	60	13302	6	110668	81	13344	10	1407	1	2442	2	3946	3	27	239724	82	53015	10	10	13	10325	5	15004	8	50274	26	48038	25	16465	8	36035	18	19709	10	306782	206	89	34	6082	326	66	259
0500000US48169	48169	Garza County, Texas	3925	62	2431	38	1807	34	28	1	1405	82	153	9	0	0	56	3	22	1	15	3063	76	976	21	16	16	1103	23	673	14	1318	28	1017	22	155	3	301	6	149	3	6317	165	153	41	7913	345	-27	372
0500000US48171	48171	Gillespie County, Texas	12160	49	12843	51	11678	56	700	3	8343	74	1764	16	0	0	172	2	280	3	19	19759	81	4780	11	8	12	1464	8	1017	6	5102	28	4226	23	1209	7	3511	19	1861	10	25357	182	138	41	6727	339	9	330
0500000US48173	48173	Glasscock County, Texas	633	54	543	46	515	59	10	1	392	78	24	5	13	3	6	1	4	1	22	964	82	212	13	3	4	96	12	75	10	214	28	196	25	47	6	127	16	18	2	1251	171	155	42	7699	344	-25	369
0500000US48175	48175	Goliad County, Texas	3608	50	3673	50	3123	53	159	3	2404	78	378	12	0	0	68	2	2	0	29	6199	87	917	6	11	15	432	8	306	6	1695	33	1302	25	686	13	536	10	198	4	7465	214	123	41	5947	352	57	295
0500000US48177	48177	Gonzales County, Texas	9947	50	9973	50	8291	55	878	6	6134	75	1248	15	113	1	235	3	94	1	21	13872	71	5737	22	16	22	2348	19	1554	12	3911	31	2650	21	387	3	1276	10	567	5	20312	203	129	40	6552	357	38	318
0500000US48179	48179	Gray County, Texas	11966	53	10811	48	9095	52	794	5	7234	82	1313	15	25	0	70	1	100	1	20	15870	76	5127	20	11	15	1135	7	1886	12	4981	33	3810	25	1369	9	1461	10	593	4	23043	143	151	38	8478	338	-54	392
0500000US48181	48181	Grayson County, Texas	59012	49	62280	51	52673	55	5613	6	41535	80	6044	12	145	0	921	2	753	2	25	95245	80	24633	14	12	16	4024	5	7081	9	25508	32	21596	27	6938	9	10432	13	5430	7	122353	174	122	34	8076	347	-6	353
0500000US48183	48183	Gregg County, Texas	59922	49	62336	51	55001	59	4180	4	45211	83	5713	11	252	1	710	1	1111	2	20	94341	79	25812	13	14	18	5635	7	8036	10	21560	28	20830	27	6542	8	10646	14	4939	6	123024	180	129	38	7400	344	6	338
0500000US48185	48185	Grimes County, Texas	14426	54	12237	46	9786	46	963	5	7564	79	1463	15	0	0	81	1	93	1	34	18383	78	5099	15	13	19	1573	9	2389	13	6869	37	4338	24	1223	7	1361	7	687	4	26859	197	124	38	6810	353	34	319
0500000US48187	48187	Guadalupe County, Texas	66810	49	69130	51	63328	61	4923	5	52135	82	7384	12	91	0	533	1	725	1	25	111570	83	22203	12	7	10	5220	6	6947	8	24959	29	21157	24	7406	9	14114	16	7301	8	143183	202	128	40	6634	355	37	318
0500000US48189	48189	Hale County, Texas	18708	52	17442	48	14704	55	1167	4	11836	83	1579	11	23	0	155	1	194	1	15	26543	79	7010	13	18	22	3059	14	3368	16	6903	32	4459	21	971	5	1757	8	1086	5	35764	147	155	40	8006	331	-46	377
0500000US48191	48191	Hall County, Texas	1576	48	1734	52	1201	46	137	5	1005	86	98	8	2	0	7	1	22	2	16	2600	80	649	13	18	24	378	17	241	11	616	28	502	23	148	7	224	10	85	4	3239	160	155	38	8499	356	-42	398
0500000US48193	48193	Hamilton County, Texas	4119	49	4291	51	3138	46	235	3	2478	80	375	12	0	0	107	4	25	1	22	6896	85	1263	8	10	13	464	8	634	11	2072	35	1422	24	351	6	799	13	269	5	8310	181	137	38	7452	350	-0	350
0500000US48195	48195	Hansford County, Texas	2826	51	2740	49	2668	65	57	1	2182	83	303	12	7	0	19	1	47	2	17	4440	81	1059	8	13	17	531	16	278	8	1032	30	697	20	141	4	599	18	149	4	5555	138	164	39	8836	344	-69	413
0500000US48197	48197	Hardeman County, Texas	1944	48	2143	52	1568	47	229	7	1102	73	213	14	17	1	47	3	73	5	15	3515	87	537	6	22	27	192	7	388	13	1072	37	640	22	90	3	402	14	143	5	4016	167	150	37	8668	362	-35	397
0500000US48199	48199	Hardin County, Texas	27134	49	27811	51	23734	56	1775	4	20455	87	2102	9	7	0	212	1	292	1	28	44504	82	9996	11	8	11	1397	4	3588	10	13964	38	8933	25	2875	8	4227	12	1445	4	55417	194	126	41	6395	339	37	302
0500000US48201	48201	Harris County, Texas	2083322	50	2098963	50	1970541	63	184499	6	1522202	79	226357	12	56945	3	29950	2	38085	2	27	3068835	74	1091895	16	15	19	301160	12	252915	10	612450	24	547530	21	147900	6	479559	18	259797	10	4336853	202	108	37	6313	338	53	285
0500000US48203	48203	Harrison County, Texas	32555	49	33912	51	28644	56	3035	6	23466	84	2940	11	49	0	299	1	216	1	22	51030	78	14519	18	13	16	2239	5	4365	10	14875	35	10388	24	3418	8	5567	13	2096	5	66886	180	128	38	7245	341	12	329
0500000US48205	48205	Hartley County, Texas	3728	61	2348	39	2300	47	49	1	1872	82	185	8	8	0	77	3	31	1	13	3847	84	728	13	5	9	288	6	580	13	1730	38	804	18	202	5	739	16	195	4	6100	132	166	41	8335	330	-69	399
0500000US48207	48207	Haskell County, Texas	3105	53	2780	47	2288	48	185	4	1954	88	145	7	0	0	4	0	36	2	15	4021	76	1246	30	13	19	520	12	557	13	1561	37	880	21	159	4	371	9	138	3	5875	178	148	39	8101	362	-15	376
0500000US48209	48209	Hays County, Texas	81610	50	82534	50	78384	61	6340	5	60159	78	9252	12	677	1	1381	2	1002	1	29	133340	82	29177	10	9	17	4657	5	5495	6	20322	21	23078	24	6521	7	24463	26	10365	11	176026	193	127	39	6837	348	26	323
0500000US48211	48211	Hemphill County, Texas	1938	49	2021	51	1852	63	63	2	1424	78	209	11	0	0	41	2	17	1	17	3121	80	788	15	8	12	238	9	288	11	733	29	664	26	118	5	439	17	58	2	4158	144	154	38	8782	345	-59	405
0500000US48213	48213	Henderson County, Texas	38554	49	40082	51	30609	49	3331	5	23111	78	4652	16	85	0	482	2	179	1	29	59803	77	17942	14	15	19	4007	7	6520	12	18628	34	13070	24	4458	8	5276	10	2582	5	78675	186	129	38	7314	354	13	340
0500000US48215	48215	Hidalgo County, Texas	385675	49	404971	51	285985	52	34476	6	220381	79	31618	11	691	0	3503	1	11878	4	22	496776	63	287846	18	31	35	104404	24	60918	14	103726	24	76067	18	18734	4	49269	11	19498	5	815996	229	120	43	5409	359	83	276
0500000US48217	48217	Hill County, Texas	17174	49	17877	51	14397	52	1417	5	11490	81	1803	13	11	0	197	1	133	1	30	26884	78	7515	13	13	17	2063	9	2996	13	7281	31	6005	25	1874	8	2463	10	1042	4	34823	186	129	36	7657	356	7	350
0500000US48219	48219	Hockley County, Texas	11419	49	11696	51	10435	59	759	4	7830	78	1634	16	21	0	268	3	82	1	20	17671	77	5280	20	10	16	1397	10	1767	13	3780	27	3563	26	1028	7	1707	12	719	5	23530	148	164	43	7845	331	-47	378
0500000US48221	48221	Hood County, Texas	25589	49	26167	51	21873	52	1772	4	17630	83	2119	10	33	0	304	1	106	1	33	41815	82	9301	15	8	12	1724	5	3084	8	10828	29	10329	28	2305	6	6045	16	2935	8	52905	182	139	38	7726	358	-3	360
0500000US48223	48223	Hopkins County, Texas	17435	49	17860	51	14975	55	1370	5	11827	80	1385	9	12	0	326	2	149	1	21	26096	75	8550	20	15	19	1940	8	2699	12	8336	36	5259	22	1516	7	2338	10	1340	6	35565	172	130	36	7886	346	-10	356
0500000US48225	48225	Houston County, Texas	12513	54	10852	46	7925	41	863	5	5801	75	1093	14	5	0	128	2	120	2	25	16515	79	4351	13	14	20	1271	8	2011	12	6305	37	3873	23	932	6	1805	11	693	4	22911	188	130	39	7046	349	19	330
0500000US48227	48227	Howard County, Texas	19903	56	15394	44	13015	46	1110	4	9960	79	1911	15	0	0	352	3	176	1	16	24029	80	5853	15	13	15	2606	11	3575	15	6953	29	5891	25	1969	8	2040	9	850	4	36147	174	145	40	7768	345	-17	362
0500000US48229	48229	Hudspeth County, Texas	1709	50	1685	50	1193	46	106	4	828	72	181	16	4	0	9	1	73	6	25	2135	67	1063	19	38	44	575	26	444	20	556	25	349	16	68	3	140	6	84	4	3318	158	176	47	7288	341	-30	371
0500000US48231	48231	Hunt County, Texas	42834	50	43621	51	35473	53	5141	8	28611	82	3853	11	106	0	650	2	544	2	29	65685	77	19868	16	15	20	3787	7	6477	12	19439	34	13539	24	3902	7	6141	11	3254	6	87048	173	127	35	7989	347	-10	356
0500000US48233	48233	Hutchinson County, Texas	10972	50	11014	50	9414	56	803	5	7526	82	1065	12	26	0	86	1	189	2	20	17247	79	4528	13	12	16	777	5	1620	11	4946	34	4163	29	953	7	1355	9	588	4	21819	143	158	39	8623	343	-60	402
0500000US48235	48235	Irion County, Texas	788	49	815	51	793	64	37	3	602	78	38	5	3	0	41	5	20	3	23	1145	72	454	36	10	9	90	8	106	10	486	43	240	21	53	5	116	10	30	3	1612	177	155	43	7336	347	-13	359
0500000US48237	48237	Jack County, Texas	5123	57	3889	43	3330	45	214	3	2619	80	410	13	0	0	58	2	44	1	28	6138	79	1644	21	9	17	408	7	726	12	2430	40	1657	27	269	4	459	8	202	3	8957	177	138	37	8072	356	-15	371
0500000US48239	48239	Jackson County, Texas	6847	48	7354	52	6185	56	303	3	5104	84	665	11	12	0	102	2	20	0	24	11615	83	2386	16	9	13	967	10	866	9	3198	34	2177	23	560	6	1362	14	327	4	14591	209	110	38	6099	341	59	282
0500000US48241	48241	Jasper County, Texas	17589	49	18208	51	12791	46	1768	6	9872	79	1651	13	15	0	293	2	230	2	28	26770	77	8055	11	13	18	1195	5	2838	12	10159	42	5902	24	1369	6	1932	8	765	3	35649	188	131	41	6615	339	24	315
0500000US48243	48243	Jeff Davis County, Texas	1139	49	1172	51	1023	52	49	3	573	58	215	22	2	0	45	5	11	1	21	1740	78	497	23	3	7	235	13	97	6	341	19	388	22	75	4	363	21	257	15	2253	157	165	48	6510	323	-18	341
0500000US48245	48245	Jefferson County, Texas	128880	51	123277	49	101918	51	12219	6	82833	83	11269	11	774	1	1417	1	1323	1	19	182004	77	55752	14	17	21	12117	7	17063	10	54854	33	41148	25	10690	7	20936	13	8534	5	252358	201	106	38	6257	331	54	277
0500000US48247	48247	Jim Hogg County, Texas	2786	53	2485	47	2138	51	282	7	1615	77	308	15	0	0	95	5	34	2	28	3575	68	1663	12	11	14	601	18	522	16	1101	33	635	19	93	3	239	7	121	4	5245	222	132	44	5892	364	64	300
0500000US48249	48249	Jim Wells County, Texas	20523	50	20694	50	16631	54	1445	5	13384	82	2079	13	0	0	265	2	277	2	24	31279	77	9362	12	19	22	3537	14	3953	16	7789	31	5828	23	1463	6	1696	7	1113	4	41680	221	127	43	5865	360	66	294
0500000US48251	48251	Johnson County, Texas	76330	50	76054	50	67592	58	6195	5	56549	85	6148	9	192	0	555	1	1036	2	30	116168	78	33797	16	9	12	6165	6	10386	11	32476	33	25984	27	6818	7	11654	12	4727	5	154707	184	131	37	7726	357	2	355
0500000US48253	48253	Jones County, Texas	12837	64	7242	36	5345	31	479	3	4027	77	872	17	0	0	111	2	120	2	23	10538	80	2703	14	17	19	1338	9	2720	19	5469	37	3452	24	404	3	952	7	360	2	19859	180	140	38	7868	356	-6	362
0500000US48255	48255	Karnes County, Texas	8913	60	6003	40	4870	40	340	3	3796	79	678	14	0	0	94	2	44	1	22	9616	84	1828	8	18	23	1329	13	1701	16	3665	35	1992	19	520	5	830	8	327	3	15081	210	131	41	6284	357	45	313
0500000US48257	48257	Kaufman County, Texas	51700	49	53520	51	48164	61	4820	6	38801	83	5601	12	38	0	337	1	409	1	32	82794	80	21414	13	10	13	4689	7	6998	11	20867	31	18273	27	4306	6	8336	13	3441	5	108568	181	127	35	7848	354	0	354
0500000US48259	48259	Kendall County, Texas	17181	49	17770	51	16049	58	704	3	12220	77	1668	11	4	0	469	3	148	1	27	29619	86	4850	8	4	9	1298	5	1099	5	4856	20	5362	22	1841	8	5854	24	3654	15	37766	187	134	41	6595	341	21	320
0500000US48261	48261	Kenedy County, Texas	260	50	264	50	194	52	0	0	183	94	0	0	0	0	11	6	0	0	18	356	68	168	24	18	33	38	11	80	24	101	30	80	24	5	2	23	7	13	4	412	224	105	40	5421	343	83	261
0500000US48263	48263	Kent County, Texas	445	49	468	51	472	64	15	2	360	78	26	6	0	0	39	8	3	1	11	705	82	158	18	7	9	46	7	63	10	200	30	159	24	38	6	113	17	39	6	807	168	154	40	8123	353	-28	382
0500000US48265	48265	Kerr County, Texas	24084	49	25612	52	20633	50	1870	5	16010	79	2218	11	42	0	450	2	291	1	20	39196	81	9524	14	12	15	1688	5	2807	8	10254	29	8987	25	1901	5	6785	19	3306	9	49953	180	140	42	6740	336	6	330
0500000US48267	48267	Kimble County, Texas	2295	50	2271	50	2175	56	162	4	1481	69	476	22	0	0	94	4	20	1	17	3543	79	946	11	18	20	327	9	412	12	1264	36	713	20	201	6	434	12	191	5	4481	180	150	43	7061	345	-2	348
0500000US48269	48269	King County, Texas	171	53	150	47	210	74	12	4	188	90	0	0	0	0	16	8	0	0	11	228	71	93	25	7	6	38	14	10	4	90	34	61	23	10	4	45	17	9	3	285	168	156	39	8448	361	-35	396
0500000US48271	48271	Kinney County, Texas	1875	52	1714	48	1167	41	179	6	907	78	74	6	7	1	22	2	60	5	22	2562	76	795	13	18	26	548	22	245	10	666	26	597	23	123	5	298	12	75	3	3586	202	135	41	6792	353	26	326
0500000US48273	48273	Kleberg County, Texas	16364	51	15688	49	13437	54	1570	6	10146	75	2216	16	85	1	664	5	216	2	17	24420	78	6912	13	18	25	3001	17	1684	9	3992	22	4067	23	1047	6	2824	16	1444	8	32101	224	108	40	5568	347	80	267
0500000US48275	48275	Knox County, Texas	1859	50	1872	50	1533	53	95	3	1205	82	167	11	0	0	55	4	20	1	15	2822	79	772	15	20	21	309	12	249	10	1018	39	555	21	150	6	282	11	43	2	3767	174	152	38	8388	365	-27	392
0500000US48277	48277	Lamar County, Texas	23987	48	25764	52	21377	55	1740	4	17356	83	2136	10	10	0	300	1	474	2	20	38910	80	9944	12	16	19	1753	5	3829	12	11381	34	8289	25	2393	7	3574	11	1891	6	49426	171	127	35	8036	344	-12	356
0500000US48279	48279	Lamb County, Texas	6987	50	6934	50	5666	55	619	6	4160	75	828	15	0	0	278	5	69	1	15	10295	75	3386	18	16	22	1264	15	1306	15	2606	30	1892	22	341	4	834	10	374	4	13775	141	165	42	7947	329	-56	385
0500000US48281	48281	Lampasas County, Texas	9899	50	10038	50	8238	53	794	5	6396	76	1226	15	15	0	160	2	170	2	28	15214	79	4131	15	11	17	929	7	952	7	3762	28	3908	29	1217	9	1748	13	911	7	20222	183	136	39	7241	349	6	342
0500000US48283	48283	La Salle County, Texas	3744	54	3177	46	2090	40	264	5	1409	68	421	20	0	0	68	3	87	4	28	4512	74	1615	10	18	22	1015	24	994	23	1172	28	726	17	137	3	138	3	81	2	7369	217	140	43	6501	371	48	323
0500000US48285	48285	Lavaca County, Texas	9440	49	9911	51	8806	57	651	4	6854	80	1204	14	13	0	121	1	56	1	27	15904	84	3031	9	6	8	1428	11	1409	10	5439	40	2466	18	681	5	1704	13	513	4	19581	203	122	39	6419	351	44	307
0500000US48287	48287	Lee County, Texas	8273	50	8330	50	7458	57	466	4	5610	76	944	13	13	0	304	4	134	2	27	12392	77	3631	24	8	12	1164	11	860	8	4122	37	2404	22	737	7	1187	11	546	5	16628	197	124	38	6850	353	31	322
0500000US48289	48289	Leon County, Texas	8372	50	8430	50	6637	49	525	4	5246	82	769	12	10	0	62	1	56	1	24	13205	79	3492	12	13	18	881	7	1152	10	4219	36	3234	27	621	5	1221	10	537	5	16742	190	131	38	7075	354	19	335
0500000US48291	48291	Liberty County, Texas	37320	49	38693	51	27532	46	3970	7	21907	82	3934	15	0	0	352	1	403	2	34	52699	75	17316	12	14	18	4656	9	7691	16	18430	37	12205	25	2203	4	2990	6	1390	3	76907	198	119	40	6390	340	44	296
0500000US48293	48293	Limestone County, Texas	12147	52	11270	48	9376	50	683	4	6987	75	1504	16	0	0	201	2	160	2	21	16815	78	4868	19	15	22	1521	10	1789	11	6040	38	3593	22	1084	7	1477	9	506	3	23326	190	130	38	7227	357	19	338
0500000US48295	48295	Lipscomb County, Texas	1772	52	1607	48	1608	64	67	3	1142	72	250	16	5	0	38	2	95	6	19	2624	79	710	16	7	11	223	11	166	8	702	33	467	22	103	5	376	18	80	4	3485	138	157	37	9107	345	-73	418
0500000US48297	48297	Live Oak County, Texas	6323	55	5280	46	3981	42	251	3	2887	75	598	15	9	0	50	1	145	4	27	8288	83	1726	12	13	17	707	8	1018	12	2942	35	2072	25	498	6	782	9	426	5	11867	216	131	42	6212	362	52	309
0500000US48299	48299	Llano County, Texas	9275	48	9948	52	7574	46	494	3	5641	75	677	9	0	0	118	2	134	2	24	15875	84	3128	16	10	14	752	5	1254	8	4030	27	4226	28	992	7	2745	18	1088	7	19444	187	142	41	7147	352	7	346
0500000US48301	48301	Loving County, Texas	57	66	30	35	63	80	7	9	43	68	8	13	0	0	2	3	0	0	25	61	70	26	50	0	12	0	0	8	11	49	65	13	17	0	0	3	4	3	4	95	179	174	45	7606	360	-19	379
0500000US48303	48303	Lubbock County, Texas	139747	49	142886	51	136680	62	10300	5	110007	82	14027	11	1181	1	2745	2	1732	1	16	225853	81	52626	11	13	20	11207	7	14615	9	41895	25	42023	25	9713	6	29810	18	16385	10	289324	154	153	41	7930	334	-36	370
0500000US48305	48305	Lynn County, Texas	2972	51	2869	49	2652	59	172	4	2084	80	244	9	3	0	92	4	12	1	20	4244	73	1538	18	15	20	531	14	378	10	1288	34	785	21	153	4	503	13	169	4	5723	157	158	42	7825	336	-36	372
0500000US48307	48307	McCulloch County, Texas	4058	49	4244	51	3568	55	218	3	2689	79	452	13	0	0	145	4	38	1	18	6754	83	1425	11	12	17	686	12	630	11	2008	35	1268	22	299	5	626	11	239	4	8330	180	148	41	7327	351	-6	357
0500000US48309	48309	McLennan County, Texas	115430	49	121886	51	105573	57	8616	5	84547	82	12655	12	516	1	2660	3	870	1	19	189893	81	43328	11	16	22	10625	7	14687	10	40449	28	32846	23	13375	9	20398	14	10689	8	241481	190	126	36	7554	356	14	342
0500000US48311	48311	McMullen County, Texas	354	58	262	43	373	70	9	2	269	76	14	4	14	4	41	12	5	1	12	485	79	131	0	18	19	90	21	55	13	91	21	148	34	26	6	30	7	0	0	764	215	138	43	6414	366	45	321
0500000US48313	48313	Madison County, Texas	8248	60	5441	40	4222	38	315	3	3198	77	485	12	0	0	170	4	102	3	27	8086	79	2176	17	16	25	727	8	1159	13	3364	38	1975	22	545	6	821	9	285	3	13781	195	128	39	6904	355	29	326
0500000US48315	48315	Marion County, Texas	5177	50	5262	50	3985	46	353	4	2948	78	401	11	18	1	136	4	78	2	30	7972	77	2332	15	18	23	556	7	945	12	2993	38	1974	25	474	6	538	7	425	5	10235	180	128	38	7346	342	9	333
0500000US48317	48317	Martin County, Texas	2468	50	2488	50	2046	55	155	4	1454	73	359	18	7	0	13	1	33	2	18	3489	71	1396	24	13	16	631	21	269	9	1034	34	584	19	166	6	219	7	110	4	5312	172	154	42	7693	347	-20	367
0500000US48319	48319	Mason County, Texas	2036	51	1998	50	1841	55	118	4	1242	70	280	16	0	0	36	2	69	4	18	3092	77	938	20	8	14	254	9	283	10	815	27	682	23	155	5	551	19	238	8	4128	181	147	42	7103	347	-2	349
0500000US48321	48321	Matagorda County, Texas	18283	50	18356	50	15845	56	1330	5	12129	79	2373	16	36	0	382	3	92	1	23	26651	74	9489	14	17	21	2939	12	2252	10	8769	37	4573	19	1738	7	2721	12	723	3	36592	209	102	37	5993	334	63	271
0500000US48323	48323	Maverick County, Texas	26823	49	28057	51	19497	51	2728	7	14935	78	2635	14	160	1	514	3	688	4	20	35057	65	19268	21	28	31	8580	28	4738	15	6939	23	4881	16	1820	6	2565	8	1176	4	55932	215	133	41	6720	366	45	322
0500000US48325	48325	Medina County, Texas	23878	51	22634	49	18731	51	1545	4	15096	82	2303	12	33	0	458	3	213	1	30	36336	83	7471	10	14	18	2983	10	2940	10	8884	29	7282	24	2251	7	4288	14	1816	6	47399	204	131	41	6498	353	38	315
0500000US48327	48327	Menard County, Texas	1141	52	1072	48	844	51	89	5	710	84	72	9	0	0	26	3	26	3	21	1559	72	606	19	17	24	162	11	191	13	423	30	358	25	29	2	168	12	101	7	2148	179	153	43	7105	347	-6	353
0500000US48329	48329	Midland County, Texas	70310	49	71979	51	70837	66	3192	3	58230	84	7193	10	182	0	522	1	1202	2	19	109819	78	31388	20	8	10	7071	8	9055	10	20542	23	24502	28	5839	7	15273	17	6378	7	151468	176	155	42	7586	348	-16	364
0500000US48331	48331	Milam County, Texas	12019	49	12484	51	9459	50	1193	6	7042	76	1288	14	0	0	147	2	423	5	26	19538	81	4540	12	14	19	1259	8	1867	11	6589	40	3588	22	969	6	1749	11	648	4	24167	197	125	38	6971	355	29	326
0500000US48333	48333	Mills County, Texas	2370	49	2521	52	1899	50	85	2	1657	89	77	4	0	0	41	2	8	0	18	4020	85	705	7	10	13	285	8	347	10	1025	30	767	23	238	7	520	15	227	7	4907	182	137	39	7293	348	2	346
0500000US48335	48335	Mitchell County, Texas	5714	61	3674	39	2836	37	222	3	2273	83	323	12	26	1	16	1	9	0	23	5677	82	1287	11	6	12	725	12	835	13	2110	33	1624	26	508	8	406	6	120	2	9402	175	148	40	7827	349	-18	367
0500000US48337	48337	Montague County, Texas	9738	50	9930	51	8211	52	655	4	6385	79	989	12	9	0	137	2	80	1	26	15035	78	4374	21	13	16	943	7	1519	11	4350	32	3807	28	805	6	1710	13	570	4	19503	175	134	36	8122	356	-14	370
0500000US48339	48339	Montgomery County, Texas	233843	50	238319	51	217925	61	16702	5	169301	79	25294	12	2838	1	2435	1	3291	2	32	380794	81	88839	12	10	12	16405	5	25236	8	75847	25	72795	24	20403	7	64466	21	28965	10	499137	197	122	39	6647	346	36	309
0500000US48341	48341	Moore County, Texas	11346	52	10683	49	10577	67	573	4	7625	73	1999	19	45	0	313	3	215	2	16	16915	78	4912	16	11	15	2623	21	1536	12	3800	30	2550	20	603	5	1293	10	403	3	22141	136	158	39	8575	335	-64	399
0500000US48343	48343	Morris County, Texas	6320	49	6549	51	4768	47	672	7	4080	88	355	8	0	0	28	1	14	0	23	10157	80	2503	11	15	21	595	7	1001	11	3098	35	2042	23	988	11	797	9	366	4	12834	178	131	37	7588	345	-0	346
0500000US48345	48345	Motley County, Texas	661	56	521	44	442	48	51	6	346	80	41	10	2	1	18	4	0	0	18	812	69	370	14	18	26	68	9	28	4	260	36	188	26	52	7	114	16	18	3	1196	160	151	38	8324	350	-38	389
0500000US48347	48347	Nacogdoches County, Texas	31068	48	34017	52	27325	53	2409	5	21139	79	2755	10	128	1	1209	5	452	2	19	48780	76	15475	13	20	26	2986	8	4157	11	10535	29	8307	23	1746	5	5510	15	3376	9	65330	184	131	39	7071	344	16	328
0500000US48349	48349	Navarro County, Texas	23715	50	24168	51	20191	55	2294	6	15852	81	2618	13	7	0	274	1	225	1	24	36391	77	10773	15	16	21	2585	8	3998	13	10113	33	6897	23	2053	7	3646	12	1427	5	48038	187	128	37	7511	356	12	344
0500000US48351	48351	Newton County, Texas	7267	51	7073	49	5192	45	770	7	4173	82	718	14	20	0	11	0	144	3	34	10645	76	3307	10	12	16	460	5	989	10	4726	49	2337	24	511	5	540	6	190	2	14140	187	131	41	6643	338	23	315
0500000US48353	48353	Nolan County, Texas	7532	50	7555	50	6473	56	634	5	4937	78	844	13	63	1	217	3	164	3	17	11295	76	3561	14	14	19	1183	12	899	9	3359	34	2243	23	855	9	905	9	317	3	15037	172	143	40	7646	343	-15	359
0500000US48355	48355	Nueces County, Texas	169074	49	175183	51	154603	58	13635	5	121132	79	17775	12	2956	2	2862	2	4169	3	20	266719	79	72504	11	14	18	20750	9	23639	11	59795	27	56411	26	15432	7	27437	13	16591	8	352107	222	108	39	5675	346	76	271
0500000US48357	48357	Ochiltree County, Texas	5377	51	5090	49	4708	63	445	6	3542	77	830	18	0	0	78	2	63	1	18	7792	75	2609	23	14	17	914	15	963	16	1992	32	1068	17	284	5	684	11	257	4	10806	138	159	38	8909	343	-71	414
0500000US48359	48359	Oldham County, Texas	1008	49	1056	51	864	57	79	5	700	83	65	8	0	0	22	3	13	2	18	1635	87	239	4	7	14	62	5	102	8	319	25	340	26	63	5	277	22	127	10	2102	137	168	42	8256	333	-64	398
0500000US48361	48361	Orange County, Texas	40861	50	41511	50	34797	54	3557	6	30258	89	2416	7	43	0	339	1	526	2	23	65365	80	16281	12	12	14	2344	4	5207	10	21972	40	14148	26	3880	7	5123	9	1975	4	82957	196	115	39	6356	332	44	288
0500000US48363	48363	Palo Pinto County, Texas	13812	49	14205	51	11782	54	970	4	9546	84	775	7	20	0	310	3	367	3	24	21203	77	6500	18	14	19	1786	10	2082	11	6692	36	4535	24	851	5	1834	10	997	5	27889	179	140	38	7945	356	-9	365
0500000US48365	48365	Panola County, Texas	11560	48	12317	52	10004	54	687	4	8375	85	962	10	19	0	150	2	76	1	25	19520	83	4053	12	9	13	968	6	1666	11	5834	37	4341	27	1248	8	1420	9	462	3	23870	181	131	39	7215	342	10	333
0500000US48367	48367	Parker County, Texas	59808	51	58670	50	53613	58	4149	5	43859	83	5714	11	109	0	536	1	451	1	31	94937	82	20425	12	8	11	2528	3	6808	9	21209	27	22267	28	6150	8	13636	17	5993	8	121418	179	134	37	7863	355	-4	358
0500000US48369	48369	Parmer County, Texas	5214	51	4945	49	4702	64	262	4	3497	76	681	15	19	0	139	3	37	1	15	7682	77	2340	15	19	21	1365	23	908	15	1498	25	1079	18	230	4	767	13	214	4	9965	136	166	43	7947	326	-60	386
0500000US48371	48371	Pecos County, Texas	8786	56	6804	44	6308	52	262	2	5040	82	777	13	0	0	168	3	62	1	17	10639	80	2643	12	16	17	2025	20	1233	12	3480	34	1884	18	453	4	852	8	472	5	15697	179	163	45	7125	346	-9	354
0500000US48373	48373	Polk County, Texas	24416	54	21204	47	15149	41	2431	7	11048	75	2210	15	55	0	355	2	548	4	26	31301	75	10237	15	16	20	2943	9	4560	14	11448	35	8283	26	1607	5	2398	7	1274	4	45790	189	133	41	6704	343	24	319
0500000US48375	48375	Potter County, Texas	62298	51	59228	49	53895	59	3350	4	40030	75	9498	18	777	2	930	2	656	1	18	85115	73	31595	15	19	23	8423	11	9988	13	20463	27	20055	26	5067	7	8206	11	3627	5	121661	141	159	40	8354	335	-57	393
0500000US48377	48377	Presidio County, Texas	3691	49	3888	51	2765	49	332	6	1920	73	275	10	61	2	169	6	26	1	16	5068	67	2470	29	20	25	1552	31	699	14	921	19	598	12	28	1	769	16	401	8	7201	173	170	48	6637	340	-10	351
0500000US48379	48379	Rains County, Texas	5629	51	5360	49	4511	50	440	5	3523	79	527	12	28	1	55	1	107	2	33	8483	78	2414	14	8	14	594	8	823	10	3220	40	2018	25	436	6	607	8	270	3	11065	175	130	36	7843	349	-6	355
0500000US48381	48381	Randall County, Texas	60105	49	62957	51	62760	66	2888	3	52118	85	5918	10	179	0	1061	2	475	1	19	104183	85	18025	9	7	10	2303	3	4736	6	18702	24	22675	29	6986	9	16325	21	7680	10	126474	140	159	41	8141	329	-57	386
0500000US48383	48383	Reagan County, Texas	1824	53	1617	47	1670	66	49	2	1320	81	239	15	0	0	34	2	22	1	18	2412	71	969	24	9	10	524	25	303	14	719	34	335	16	26	1	175	8	50	2	3601	173	156	42	7547	345	-21	366
0500000US48385	48385	Real County, Texas	1715	51	1633	49	974	34	171	6	595	63	88	9	0	0	38	4	83	9	21	2382	73	884	18	14	20	213	9	367	15	731	30	542	22	143	6	324	13	159	6	3350	180	142	42	6799	335	1	334
0500000US48387	48387	Red River County, Texas	6084	48	6625	52	4641	45	478	5	3599	79	592	13	24	1	56	1	49	1	27	9849	79	2606	7	13	16	733	8	1427	15	3468	38	1811	20	478	5	1006	11	334	4	12470	171	132	37	7796	343	-10	353
0500000US48389	48389	Reeves County, Texas	7845	57	5930	43	4799	44	558	5	3916	85	347	8	0	0	56	1	104	2	17	8870	76	2869	13	20	22	2154	24	1214	13	2793	31	1788	20	244	3	769	8	189	2	13965	180	180	47	7369	360	-15	375
0500000US48391	48391	Refugio County, Texas	3633	50	3694	50	3150	54	203	3	2375	76	488	16	0	0	93	3	48	2	22	5609	80	1443	17	15	16	566	11	496	10	1679	34	1266	26	396	8	371	8	185	4	7305	215	107	39	5785	340	67	273
0500000US48393	48393	Roberts County, Texas	510	50	520	51	501	63	21	3	391	81	67	14	0	0	8	2	0	0	16	859	83	171	12	2	3	20	3	33	5	231	32	176	25	18	3	187	26	51	7	831	143	156	38	8705	343	-60	403
0500000US48395	48395	Robertson County, Texas	8244	50	8330	50	6608	51	820	6	4985	79	766	12	0	0	229	4	121	2	27	12973	79	3371	12	17	21	1067	10	1535	14	4081	37	2202	20	347	3	1230	11	507	5	16486	196	127	39	6894	356	31	325
0500000US48397	48397	Rockwall County, Texas	39870	49	41150	51	38354	64	3079	5	30490	81	3828	10	132	0	230	1	428	1	31	68306	85	12004	11	5	6	1978	4	2590	5	11575	22	12948	25	3826	7	13029	25	5920	11	85245	178	125	35	7971	350	-4	354
0500000US48399	48399	Runnels County, Texas	5231	50	5208	50	4343	53	135	2	3613	86	375	9	3	0	43	1	23	1	18	7896	77	2307	18	17	22	758	11	811	12	2779	40	1447	21	175	3	783	11	264	4	10309	180	148	41	7577	351	-9	360
0500000US48401	48401	Rusk County, Texas	28268	53	25240	47	21720	51	1477	4	18357	87	1535	7	34	0	281	1	212	1	24	38005	78	10605	14	13	18	3139	9	4222	12	12214	34	9597	26	2177	6	3680	10	1352	4	53622	181	128	38	7257	342	10	332
0500000US48403	48403	Sabine County, Texas	5237	49	5367	51	3036	35	481	6	2222	78	289	10	1	0	74	3	108	4	29	7960	76	2532	7	21	26	428	6	1117	14	3134	40	1859	24	238	3	668	9	384	5	10361	182	137	41	6935	340	11	329
0500000US48405	48405	San Augustine County, Texas	4204	48	4651	53	2566	36	426	6	2091	84	232	9	5	0	62	3	33	1	27	6464	75	2177	24	21	26	750	12	700	11	2430	38	1234	19	457	7	544	9	242	4	8769	182	135	41	6979	342	12	329
0500000US48407	48407	San Jacinto County, Texas	13232	50	13437	50	9792	47	1513	7	7267	76	1472	15	11	0	185	2	48	1	40	20876	79	5633	10	14	20	1067	6	2773	15	7284	40	4337	24	587	3	1559	9	620	3	26856	191	130	40	6761	345	25	320
0500000US48409	48409	San Patricio County, Texas	32479	50	32731	50	27964	57	2396	5	22569	82	2460	9	50	0	355	1	1249	5	22	50388	78	13877	12	15	17	4482	11	4991	12	12111	29	10706	26	2788	7	4364	11	1694	4	66137	218	110	39	5816	346	70	277
0500000US48411	48411	San Saba County, Texas	3275	54	2775	46	2363	48	169	3	1736	75	340	15	0	0	42	2	65	3	19	4361	80	1110	12	10	15	491	11	324	8	1548	36	1208	28	163	4	438	10	123	3	6012	182	142	40	7277	350	-0	350
0500000US48413	48413	Schleicher County, Texas	1640	50	1676	51	1486	61	74	3	1051	72	244	17	0	0	21	1	21	1	24	2459	75	831	19	17	23	234	12	229	12	573	29	388	20	100	5	337	17	90	5	3206	180	152	43	7073	346	-4	350
0500000US48415	48415	Scurry County, Texas	9045	53	7969	47	7214	55	311	2	5920	83	850	12	76	1	109	2	99	1	16	12475	81	3021	11	12	16	1177	11	1466	13	2966	27	3064	28	796	7	1149	10	443	4	17302	170	148	40	7842	347	-20	367
0500000US48417	48417	Shackelford County, Texas	1630	49	1732	52	1551	58	70	3	1156	76	234	15	0	0	44	3	31	2	19	2629	79	692	18	14	16	184	8	114	5	749	33	607	26	63	3	441	19	145	6	3375	177	140	38	7848	351	-8	360
0500000US48419	48419	Shelby County, Texas	12602	49	13075	51	10666	55	880	5	7902	76	1531	15	81	1	262	3	168	2	23	18659	74	6702	17	18	22	1442	9	2258	14	6208	38	3706	23	575	4	1531	9	731	4	25792	180	136	40	7143	342	7	335
0500000US48421	48421	Sherman County, Texas	1567	51	1481	49	1358	61	104	5	1012	76	134	10	7	1	89	7	29	2	14	2213	74	776	22	8	14	243	13	180	10	530	29	421	23	98	5	275	15	94	5	3093	132	161	40	8663	335	-68	403
0500000US48423	48423	Smith County, Texas	102474	48	109753	52	94807	58	8318	5	75393	81	9821	11	345	0	1244	1	2044	2	22	165365	79	44573	14	12	17	9002	7	11020	8	35864	27	33803	25	12647	9	23216	17	10019	7	216080	181	129	38	7368	347	7	340
0500000US48425	48425	Somervell County, Texas	4199	49	4338	51	3815	57	100	2	3293	90	235	7	12	0	58	2	0	0	26	6588	79	1733	19	7	9	300	5	583	10	1417	25	1189	21	541	10	1216	21	431	8	8658	183	143	39	7646	360	-5	364
0500000US48427	48427	Starr County, Texas	29707	48	31644	52	20273	47	3026	7	14370	73	2830	14	86	0	907	5	519	3	21	36782	60	24089	19	38	39	12743	38	5857	17	7392	22	4061	12	837	3	2169	6	738	2	61963	229	129	43	5784	368	74	294
0500000US48429	48429	Stephens County, Texas	5012	53	4481	47	3682	49	193	3	2871	79	489	13	0	0	85	2	91	3	17	6575	75	2196	20	17	19	375	6	856	14	2190	35	1466	23	464	7	741	12	250	4	9247	176	143	38	8066	355	-18	373
0500000US48431	48431	Sterling County, Texas	725	53	633	47	650	61	3	0	392	61	44	7	0	0	15	2	12	2	20	998	76	323	32	10	15	125	14	75	9	271	31	175	20	28	3	146	17	47	5	1219	173	156	42	7587	346	-21	367
0500000US48433	48433	Stonewall County, Texas	698	51	665	49	557	53	43	4	407	74	81	15	0	0	26	5	9	2	18	1053	80	258	18	13	17	122	12	134	13	299	30	200	20	48	5	142	14	61	6	1432	173	153	39	8208	361	-25	385
0500000US48435	48435	Sutton County, Texas	2008	50	2050	51	1812	61	36	1	1401	78	239	13	0	0	45	3	37	2	15	2989	74	1047	20	6	7	376	15	217	8	775	30	590	23	153	6	334	13	125	5	4006	182	153	43	7007	347	-3	350
0500000US48437	48437	Swisher County, Texas	4189	54	3618	46	2856	48	344	6	2228	81	283	10	0	0	44	2	49	2	17	5573	78	1608	15	17	23	459	9	615	12	1792	36	1001	20	273	6	534	11	271	6	7763	141	158	40	8137	329	-57	386
0500000US48439	48439	Tarrant County, Texas	906704	49	941719	51	886038	64	80742	6	722226	83	89817	10	5384	1	9604	1	13559	2	26	1441029	79	391216	13	12	15	81858	7	97637	8	276711	24	283995	25	77701	7	235452	20	106057	9	1911541	183	124	35	7916	354	3	351
0500000US48441	48441	Taylor County, Texas	64661	49	67927	51	59530	58	4208	4	49972	81	6962	11	429	1	1543	3	1764	3	16	104719	82	23155	10	12	17	4841	6	6919	9	23270	29	20212	25	5746	7	13280	17	6400	8	134117	177	136	38	7694	347	-7	353
0500000US48443	48443	Terrell County, Texas	419	50	418	50	379	53	0	0	300	79	9	2	0	0	27	7	11	3	16	720	86	117	2	11	10	98	14	78	11	197	29	176	26	21	3	84	12	36	5	903	191	151	43	7199	347	0	347
0500000US48445	48445	Terry County, Texas	6830	54	5814	46	4809	50	366	4	3897	83	598	13	0	0	43	1	69	2	20	8330	72	3230	26	9	14	1364	17	1148	14	2215	27	1531	19	615	8	896	11	366	5	12743	154	165	43	7792	336	-42	378
0500000US48447	48447	Throckmorton County, Texas	822	51	801	49	750	56	9	1	615	84	41	6	1	0	3	0	18	3	23	1250	78	362	17	12	14	54	5	182	15	357	30	280	24	78	7	166	14	69	6	1600	175	144	38	8200	358	-21	378
0500000US48449	48449	Titus County, Texas	15984	49	16376	51	13571	57	1140	5	10488	80	1945	15	91	1	166	1	177	1	18	23894	75	8177	17	17	22	2819	15	2542	13	5180	27	4574	24	1466	8	1627	9	1038	5	32581	174	135	38	7772	346	-9	355
0500000US48451	48451	Tom Green County, Texas	55065	49	56904	51	49948	57	3842	4	41565	79	5421	10	131	0	3028	6	977	2	17	84995	80	21732	12	12	16	5315	8	6927	10	21721	31	16524	24	4768	7	10339	15	4849	7	114954	182	148	41	7385	351	-3	354
0500000US48453	48453	Travis County, Texas	536210	50	527038	50	561181	67	45091	5	406275	74	57632	11	19616	4	12089	2	17472	3	24	846282	80	210222	11	12	17	46173	7	43034	6	116344	17	134790	20	38527	6	196613	29	111740	16	1120954	196	124	38	6952	353	30	323
0500000US48455	48455	Trinity County, Texas	6840	47	7620	53	4940	42	494	4	3901	81	558	12	0	0	56	1	28	1	33	11081	77	3290	18	12	16	822	8	1128	11	4753	46	2241	22	459	4	698	7	330	3	14393	189	133	40	6877	348	22	325
0500000US48457	48457	Tyler County, Texas	11808	55	9811	45	7189	40	1048	6	5436	77	1100	16	21	0	89	1	251	4	33	15879	82	3573	12	13	17	887	6	1764	11	6246	41	3698	24	1002	7	1209	8	617	4	21464	188	132	42	6551	340	26	314
0500000US48459	48459	Upshur County, Texas	19590	49	20050	51	16463	53	1609	5	12769	80	1999	13	44	0	268	2	101	1	28	30874	79	8188	13	11	16	1485	6	3179	12	9392	35	7275	27	1783	7	2492	9	1043	4	39884	178	131	38	7519	345	0	345
0500000US48461	48461	Upton County, Texas	1604	48	1719	52	1434	58	47	2	1066	78	195	14	0	0	45	3	29	2	19	2419	74	840	22	13	17	327	15	232	11	744	35	502	23	93	4	162	8	85	4	3372	181	154	42	7465	349	-10	359
0500000US48463	48463	Uvalde County, Texas	13018	49	13560	51	10291	52	1222	6	7910	80	1226	12	11	0	269	3	134	1	18	19866	76	6328	12	20	27	2909	18	2116	13	3809	23	3556	22	1524	9	1752	11	605	4	26926	200	136	41	6685	351	25	326
0500000US48465	48465	Val Verde County, Texas	24486	50	24244	50	18595	52	2129	6	15143	77	2587	13	69	0	458	2	784	4	19	33700	73	12744	16	17	22	6539	23	3025	10	8223	28	4984	17	1783	6	3296	11	1154	4	48623	199	142	41	7060	353	15	338
0500000US48467	48467	Van Zandt County, Texas	25855	49	26660	51	21275	51	1609	4	16601	80	2830	14	19	0	350	2	153	1	33	39746	77	12040	15	13	16	2189	6	4628	13	13578	38	8626	24	2293	6	3258	9	1643	5	52481	180	129	36	7635	352	3	349
0500000US48469	48469	Victoria County, Texas	43038	49	45030	51	40638	60	3320	5	32116	81	5572	14	378	1	467	1	284	1	20	67739	78	19253	15	13	17	4516	8	5832	10	17836	32	14605	26	4678	8	6464	11	2776	5	90028	212	113	39	6026	345	60	285
0500000US48471	48471	Walker County, Texas	40561	60	27549	40	21957	38	1226	2	18027	83	2006	9	32	0	750	3	203	1	24	41164	83	8408	16	19	26	2844	7	5210	12	15351	35	10637	24	2045	5	5486	13	2383	5	68817	194	127	39	6878	350	28	322
0500000US48473	48473	Waller County, Texas	22019	50	21817	50	18570	54	1937	6	14800	82	1742	10	72	0	549	3	139	1	31	32604	75	10971	21	13	20	1954	8	2744	11	9228	37	4699	19	1360	6	3396	14	1277	5	45213	199	122	39	6625	350	39	311
0500000US48475	48475	Ward County, Texas	5370	50	5466	50	4566	56	219	3	3428	78	624	14	5	0	173	4	87	2	19	8576	81	2042	15	16	20	1023	15	907	13	2280	33	1479	22	322	5	610	9	252	4	11244	181	176	45	7787	363	-23	386
0500000US48477	48477	Washington County, Texas	16914	50	16949	50	14484	53	665	2	11515	81	1638	12	59	0	319	2	191	1	20	27394	83	5828	17	13	15	1600	7	2714	12	6631	29	4482	20	1885	8	3915	17	1392	6	34147	200	125	39	6797	358	39	319
0500000US48479	48479	Webb County, Texas	124036	49	130793	51	96201	55	7126	4	73848	79	12990	14	1175	1	1409	2	753	1	22	164436	65	88344	17	27	31	29537	22	19716	14	30120	22	26141	19	8386	6	17062	12	6542	5	262495	223	137	43	6364	374	58	315
0500000US48481	48481	Wharton County, Texas	20182	49	21003	51	18260	58	1426	5	14328	80	2457	14	71	0	156	1	178	1	23	31277	77	9574	14	15	19	3570	13	3151	12	8796	33	5499	21	1685	6	2801	11	1092	4	41216	204	119	40	6235	345	48	296
0500000US48483	48483	Wheeler County, Texas	2777	50	2749	50	2645	62	130	3	2083	80	304	12	2	0	102	4	56	2	18	4011	74	1438	26	10	14	242	7	487	13	1171	31	865	23	291	8	531	14	156	4	5751	149	151	37	8641	346	-52	398
0500000US48485	48485	Wichita County, Texas	67569	51	63789	49	55454	53	3983	4	48343	79	5362	9	368	1	2602	4	732	1	16	95560	81	22613	11	12	16	4184	5	8085	10	27209	33	20940	25	5839	7	10867	13	5849	7	132047	173	144	36	8585	365	-25	390
0500000US48487	48487	Wilbarger County, Texas	6715	50	6656	50	5908	56	334	3	4737	81	739	13	5	0	52	1	56	1	13	10706	82	2332	9	16	21	731	9	1078	13	2630	31	2112	25	647	8	1023	12	401	5	13131	169	148	37	8729	364	-35	398
0500000US48489	48489	Willacy County, Texas	11886	54	10153	46	5462	32	479	3	4872	90	394	7	0	0	19	0	105	2	18	13408	68	6366	17	37	40	3284	24	1822	14	4316	32	2415	18	471	4	930	7	264	2	21921	226	102	40	5225	341	87	254
0500000US48491	48491	Williamson County, Texas	217208	49	224237	51	216214	66	17521	5	172373	81	20323	10	1151	1	2131	1	2899	1	26	375308	86	62524	10	5	7	10091	4	12574	4	58222	21	71129	25	23185	8	74679	26	32929	12	471014	192	125	38	7106	352	22	330
0500000US48493	48493	Wilson County, Texas	21791	50	21962	50	20372	60	1197	4	16089	81	2631	13	34	0	268	1	112	1	33	36621	85	6506	9	9	12	2070	7	2409	8	10135	35	6978	24	2278	8	3738	13	1487	5	45418	207	131	41	6500	357	40	317
0500000US48495	48495	Winkler County, Texas	3630	50	3630	50	3165	59	115	2	2398	78	516	17	3	0	39	1	56	2	23	5282	74	1846	26	8	13	808	18	515	12	1320	30	1132	26	232	5	319	7	106	2	7606	177	167	44	7699	355	-22	377
0500000US48497	48497	Wise County, Texas	30222	51	29672	50	25962	56	3110	7	21192	83	2711	11	7	0	206	1	241	1	31	46967	80	12045	15	9	11	2737	7	3651	9	14642	37	9943	25	2118	5	4838	12	1515	4	60939	177	135	36	8022	356	-11	368
0500000US48499	48499	Wood County, Texas	20776	49	21313	51	15497	45	1552	5	11670	77	1720	11	65	0	505	3	190	1	28	32735	80	8193	11	10	15	1521	5	3547	12	10936	36	7699	25	1629	5	3523	12	1651	5	42306	176	132	37	7667	347	-4	351
0500000US48501	48501	Yoakum County, Texas	3913	49	4085	51	3486	61	306	5	2682	78	652	19	0	0	27	1	8	0	18	5957	75	2001	23	8	12	1026	21	403	8	1341	28	1030	21	289	6	507	11	212	4	8184	149	171	44	7705	332	-49	381
0500000US48503	48503	Young County, Texas	9124	50	9271	50	8413	58	525	4	6886	84	817	10	0	0	83	1	113	1	16	13776	76	4412	24	11	16	1300	10	1388	11	4227	34	2895	23	657	5	1461	12	639	5	18341	176	143	37	8171	358	-21	379
0500000US48505	48505	Zapata County, Texas	7167	51	6997	49	5263	53	469	5	4117	81	636	12	14	0	147	3	57	1	18	9185	65	4949	15	30	35	2405	31	1132	15	2041	26	1175	15	404	5	466	6	200	3	14390	228	133	43	6135	372	65	307
0500000US48507	48507	Zavala County, Texas	5885	50	5964	50	3991	46	553	6	2862	73	612	16	4	0	106	3	96	3	17	8467	74	3046	11	30	35	1698	25	986	15	1606	24	1260	19	584	9	475	7	159	2	12156	212	135	41	6605	363	40	323
[truncated: 25 more columns]
